# Supplementary material for: Executive Functions in Tobacco Dependence: Importance of Inhibitory Capacities
Source: PLoS One. 2016 Mar 8;11(3):e0150940. doi: 10.1371/journal.pone.0150940 (PMC4783097; doi:10.1371/journal.pone.0150940)
Supplement: S1 Table — (XLS) [file pone.0150940.s001.xls]

## Sheet: Données PlosOne
IdSujet	Age	Dernièrecigarette	Latéralité	QIestiméT0	QIvbestiméT0	QIperfestiméT0	NbacktotalT0	TMTAT0RT	TMTAT0erreurcorrigé	TMTAT0erreurnoncorrigé	TMTBT0RT	TMTBT0erreurcorrigé	TMTBT0erreurnoncorrigé	TCQT0	Sexe	MADSR	Etude	Fagerstorm	CAGE	Age1erecigarette	Stroopinterference	Vitessetraitement	Niveaudepenconfanaes	Back1	Back2	Back3	StroopW	StroopC	StroopWC	Nart	v3HaylingAensec	v3HaylingBensec	v3ThaylingBAensec	Antidepresseur	Anxiolytiique	hypnotique	Antipsychotique	Antiepileptique	Nonpsychotique	Autrennonpsycotique	Thymoregulateur	benzo	Depractuelle	Tbbipolaire	Tbanxieux
1-02-BA	24	30	1	104.42	105.32	103.3	126	47	0	0	30	0	0	25	1	11	2	5	0	14	14.3077	3.14286	0	45	44	37	112	96	66	26	2	#NULL!	#NULL!	0	0	0	0	0	0	0	0	0	1	0	0
1-03-MN	60	60	1	121.36	126.66	112.65	124	24	0	0	59	0	0	34	1	1	3	3	3	20	-6.4	3.28571	0	45	41	38	118	80	39	20	0	28	28	0	1	0	0	0	0	1	0	1	0	0	0
1-04-MY	57	60	1	112.12	115.02	107.55	121	65	0	0	177	1	0	27	-1	4	3	5	2	16	3.60645	3	0	45	42	34	84	59	36	31	4	32	28	0	0	0	0	0	0	0	0	0	0	0	0
1-05-AA	46	60	1	98.26	97.56	99.9	104	24	1	0	60	0	0	68	-1	0	4	6	0	25	11.9698	2	0	45	35	24	110	77	55	27	1	25	24	0	0	0	0	0	0	1	0	0	0	0	0
1-06-LJ	52	150	3	112.12	115.02	107.55	#NULL!	26	1	0	41	0	0	#NULL!	-1	7	4	3	0	16	3.72581	1.66667	0	45	9	#NULL!	142	94	58	25	6	26	21	0	0	0	0	0	0	0	0	0	0	0	1
1-07-BN	38	45	1	104.42	105.32	103.3	116	45	0	0	1030	1	0	42	1	8	3	6	0	17	-29.4631	2.10526	0	45	42	29	131	72	17	4	1	5	4	0	0	0	0	0	1	1	0	0	0	1	1
1-09-BM	59	10	1	105.96	107.26	104.15	121	37	0	0	35	0	0	17	1	2	1	5	0	17	-12.4032	3.28571	0	45	42	34	109	65	26	16	3	21	18	1	0	1	0	0	0	1	0	1	0	0	1
1-12-CC	45	45	1	110.58	113.08	106.7	130	25	0	0	57	0	0	69	1	2	0	3	3	16	-5.78571	1.85714	0	45	43	42	82	74	31	25	17	30	13	0	0	0	0	0	0	0	0	0	0	0	0
1-13-LS	65	90	1	116.74	120.84	110.1	113	30	1	0	55	0	0	58	1	18	3	4	2	21	-1.73134	2.71429	0	45	39	29	115	74	41	20	7	27	21	0	1	0	0	0	0	0	0	1	0	0	1
1-14-MR	54	70	1	110.58	113.08	106.7	126	38	0	0	81	0	0	59	-1	4	4	4	3	14	19.2857	4.07143	0	45	42	39	82	81	58	24	0	20	20	0	0	0	0	0	0	1	0	0	0	1	0
1-15-HL	53	30	1	105.96	107.26	104.15	125	37	1	0	64	0	0	44	1	6	1	6	1	17	14.7725	2	0	45	45	35	108	91	62	26	9	75	66	0	0	0	0	0	0	1	0	0	0	0	0
1-16-DM	56	60	1	116.74	120.84	110.1	108	34	0	0	71	0	0	32	1	3	2	6	1	17	-8.26442	2.78571	0	45	40	23	115	81	37	18	8	25	17	0	0	0	0	0	0	0	0	0	0	0	0
1-17-PJ	69	180	1	101.34	101.44	101.6	113	55	0	0	97	1	0	39	1	22	1	5	3	32	-1.97143	2.14286	0	45	37	31	74	54	27	21	6	31	26	1	1	0	0	0	1	1	0	1	0	1	1
1-19-LJ	46	1440	1	110.58	113.08	106.7	125	22	0	0	62	0	0	35	1	0	2	3	1	17	5.66667	1.35714	0	45	41	39	112	92	54	27	4	23	19	0	0	0	0	0	1	1	0	0	0	1	0
1-20-GO	43	45	1	110.58	113.08	106.7	130	41	0	0	69	0	0	50	-1	0	1	3	3	14	-2.67442	2.64286	0	45	42	43	106	66	38	19	5	25	20	0	0	0	0	0	0	0	0	0	0	0	0
1-21-BF	36	60	1	113.66	116.96	108.4	118	49	0	0	81	0	0	#NULL!	1	5	2	6	0	13	15.7452	2	0	45	43	30	91	66	54	24	8	46	39	0	0	0	0	0	0	0	0	0	0	0	0
1-22-SA	54	60	1	98.26	97.56	99.9	116	27	0	0	84	0	0	#NULL!	-1	12	1	4	1	16	5.74719	3.5	0	45	43	28	101	65	43	24	4	17	12	0	0	0	0	0	1	0	0	0	0	0	0
1-23-HN	57	30	1	115.2	118.9	109.25	117	44	0	0	59	0	0	57	1	4	3	6	4	18	#NULL!	4.5625	0	40	40	37	89	#NULL!	#NULL!	26	11	4	-7	0	0	0	0	0	0	1	0	0	0	1	0
1-24-LJ	66	60	1	113.66	116.96	108.4	116	44	0	0	110	0	0	#NULL!	-1	0	3	3	2	18	-4.38824	3.63158	0	45	43	28	100	58	30	28	4	24	21	0	0	0	0	0	0	1	0	0	0	0	0
1-25-FG	60	30	2	95.18	93.68	98.2	117	54	0	0	140	0	0	48	-1	9	3	6	2	13	1.32877	2.86667	0	44	38	35	76	58	32	10	10	38	29	0	0	0	0	0	0	0	0	0	0	0	0
1-26-RJ	61	45	1	112.12	115.02	107.55	109	30	0	0	86	0	0	#NULL!	1	22	3	3	2	18	-13.2978	2.46667	0	44	39	26	87	79	26	24	5	38	34	0	1	0	0	0	0	1	0	1	0	0	1
1-30-FJ	51	60	1	102.88	103.38	102.45	107	26	1	0	107	0	0	21	-1	4	3	4	1	18	-11.6257	1.14286	0	45	30	32	100	75	29	21	4	17	13	0	0	0	0	0	0	0	0	0	0	0	0
1-32-MG	48	40	1	113.66	116.96	108.4	128	25	0	0	62	0	0	26	1	9	4	3	2	16	5.49761	1.07143	0	45	45	38	109	88	52	28	4	25	21	0	0	0	0	0	0	1	0	0	0	0	0
1-35-CA	59	300	1	112.12	115.02	107.55	108	31	0	0	116	1	0	28	1	5	4	3	3	18	-11.1237	5.57143	0	45	43	20	101	73	29	18	6	22	17	1	1	0	0	0	1	0	0	1	0	0	0
1-36-DE	49	20	1	104.42	105.32	103.3	121	36	0	0	66	0	0	36	-1	1	3	4	0	10	1.02424	3.21429	0	45	44	32	89	64	36	24	4	12	8	0	0	0	0	0	0	0	0	0	0	0	0
1-37-NP	47	5	1	115.2	118.9	109.25	122	28	0	0	79	0	0	58	-1	1	4	3	0	15	12.5596	1.14286	0	45	42	35	101	80	55	24	6	25	19	1	0	0	0	0	0	1	0	0	0	0	0
1-40-MF	56	540	1	107.5	109.2	105	108	23	0	0	69	0	0	30	-1	0	1	3	0	14	#NULL!	6.66667	0	45	40	23	#NULL!	#NULL!	#NULL!	26	4	18	15	0	1	0	0	0	1	1	0	1	0	0	1
1-42-EM	25	60	1	95.18	93.68	98.2	113	27	1	0	67	1	0	52	1	1	1	6	1	12	-7.99306	1.29412	0	45	37	31	73	71	28	24	9	44	36	0	0	0	0	0	0	0	0	0	0	0	0
1-43-GM	58	60	1	115.2	118.9	109.25	127	35	1	0	61	0	0	33	-1	18	3	3	0	31	10.8168	5	0	45	43	39	101	89	56	16	3	31	28	0	0	0	0	0	0	0	0	0	0	0	0
1-45-CM	47	5	1	110.58	113.08	106.7	117	31	0	0	32	0	0	70	1	22	#NULL!	5	0	15	-2.57143	7.07143	0	45	43	29	124	95	49	27	10	49	39	1	0	0	0	0	0	0	0	0	0	1	1
1-48-CJ	58	20	1	113.66	116.96	108.4	125	26	0	0	77	0	0	43	1	2	2	6	0	17	7.65761	8.78571	0	44	43	38	95	77	48	24	9	7	-2	1	1	0	1	0	0	1	1	1	0	1	0
1-49-JM	30	600	1	110.58	113.08	106.7	122	23	0	1	130	0	0	39	-1	4	3	6	0	14	#NULL!	1.07143	0	45	44	33	#NULL!	#NULL!	#NULL!	22	15	4	-10	0	0	0	0	0	0	0	0	0	0	0	1
1-50-KJ	54	30	1	107.5	109.2	105	123	27	0	0	104	0	5	19	-1	5	2	5	0	20	17.4821	1.33333	0	45	43	35	85	71	54	26	11	45	34	0	1	1	0	0	0	1	0	1	0	0	1
1-53-CA	36	80	1	113.66	116.96	108.4	124	39	1	0	69	0	0	37	-1	2	3	4	0	11	-2.27161	7.42857	0	45	40	39	100	62	36	14	8	28	21	0	0	0	0	0	0	0	0	0	0	0	0
1-55-DP	52	75	2	104.42	105.32	103.3	115	69	2	0	163	0	0	22	-1	6	1	6	0	12	-4	1.19048	0	45	40	30	72	44	21	26	7	25	19	0	0	1	1	0	0	0	1	1	0	0	0
1-56-NM	57	45	1	115.2	118.9	109.25	116	36	0	0	91	0	0	35	1	24	3	6	1	14	-2.66071	1.33333	0	45	43	28	91	65	33	9	6	26	20	0	0	0	0	0	0	1	0	0	0	1	0
1-59-BS	41	40	1	101.34	101.44	101.6	109	45	0	0	96	0	0	36	1	9	#NULL!	3	0	17	-5.28	4.5	0	45	40	24	112	88	44	25	7	25	18	0	0	0	0	0	0	0	0	0	0	1	0
1-60-BV	43	180	1	110.58	113.08	106.7	125	35	0	0	58	0	0	51	-1	0	#NULL!	6	3	15	-8.19429	2.71429	0	45	44	36	104	71	34	14	6	24	18	0	0	0	0	0	0	0	0	0	0	0	0
1-62-RG	67	570	1	89.02	85.92	94.8	81	40	0	0	150	1	0	33	-1	21	#NULL!	4	0	18	-11.0733	7.125	0	45	29	7	75	63	21	28	0	4	4	1	0	0	0	1	0	1	1	0	0	0	1
1-63-LR	65	15	1	110.58	113.08	106.7	122	30	0	0	100	3	0	37	-1	4	4	3	0	21	-10.5787	2.375	0	45	43	34	102	83	33	19	10	76	66	0	0	0	0	0	0	1	0	0	0	0	0
1-65-MP	33	60	2	107.5	109.2	105	131	23	0	0	52	0	0	40	-1	2	4	5	2	17	18.0155	3.85714	0	45	43	43	107	87	66	20	5	74	69	0	0	0	0	0	0	0	0	0	0	0	0
1-66-CP	61	60	1	113.66	116.96	108.4	121	39	0	0	77	0	0	41	-1	7	4	3	1	16	6.75625	3.78571	0	45	43	33	83	65	41	19	1	4	3	0	0	0	0	0	0	1	0	0	0	0	0
1-67-BA	55	20	1	87.48	83.98	93.95	88	54	0	2	170	#NULL!	#NULL!	45	-1	13	2	5	0	18	-14.2105	4.42105	0	45	23	20	92	48	15	29	5	35	30	0	0	0	0	0	0	1	0	0	0	0	1
1-68-AA	56	15	1	95.18	93.68	98.2	93	53	1	0	187	0	#NULL!	27	-1	2	1	4	1	14	-5.47305	5.6875	0	45	25	23	95	60	29	26	1	3	3	0	0	0	0	0	0	0	0	0	0	0	0
1-69-ML	32	20	1	113.66	116.96	108.4	131	30	1	0	41	0	0	29	1	0	4	5	0	18	10.973	5.64286	0	45	44	42	86	62	47	22	5	38	33	0	0	0	0	0	0	1	0	0	0	0	0
1-70-CA	47	90	1	110.58	113.08	106.7	131	32	0	0	60	0	0	31	-1	7	#NULL!	5	0	16	2.86782	2.33333	0	45	45	41	87	75	41	24	7	72	65	0	0	0	0	0	0	1	0	0	0	0	0
1-71-GR	46	5	1	109.04	111.14	105.85	104	31	1	0	60	0	0	39	1	20	1	5	4	18	-7.51648	7.42857	0	45	44	15	102	68	31	25	5	52	47	0	0	0	0	0	0	0	0	0	1	0	1
1-72-LF	42	60	1	109.04	111.14	105.85	124	26	0	0	55	0	1	43	-1	0	3	3	0	14	-4.27161	3.07143	0	45	44	35	100	62	34	20	7	30	23	0	0	0	0	0	0	0	0	0	0	0	0
1-73-LL	32	15	1	109.04	111.14	105.85	120	21	0	0	60	0	1	38	1	4	1	3	0	15	-2.31579	4.14286	0	42	45	33	92	60	34	27	1	4	3	0	0	0	0	0	0	0	0	0	0	0	0
1-75-CP	41	60	2	107.5	109.2	105	119	16	0	0	58	0	0	50	-1	13	4	4	0	11	-3.36098	5.28571	0	45	44	30	116	89	47	26	9	65	56	0	0	0	0	0	0	0	0	0	0	0	0
1-76-SS	47	30	1	110.58	113.08	106.7	132	31	0	0	42	0	0	43	1	11	4	6	0	14	2.33663	4.64286	0	45	45	42	106	84	47	26	6	16	9	0	0	0	0	0	0	0	0	0	0	0	0
1-78-PM	65	5	1	110.58	113.08	106.7	108	40	2	0	103	0	0	49	-1	13	2	4	4	15	-6.81437	8.86667	0	45	35	28	88	67	29	24	1	5	5	1	1	0	0	0	0	1	0	1	0	0	1
1-81-KK	28	5	2	101.34	101.44	101.6	132	33	0	0	59	1	0	57	-1	8	2	5	2	18	-6.57542	4.71429	0	44	45	43	104	75	37	22	8	66	59	0	0	0	0	0	0	1	0	0	1	0	0
3-01-DL	33	60	#NULL!	107.5	109.2	105	133	26	0	0	70	1	1	#NULL!	-1	8	3	6	3	13	17.142	#NULL!	0	45	44	44	93	83	61	24	7	36	29	0	0	0	0	0	0	0	0	0	0	0	0
3-02-EK	25	10	1	116.74	120.84	110.1	125	25	0	0	50	0	0	48	1	12	4	5	0	14	4.72947	2.78571	0	45	43	37	121	86	55	16	1	9	9	0	0	0	1	0	0	0	1	0	0	0	1
3-03-JB	49	60	1	109.04	111.14	105.85	112	31	2	0	80	0	0	26	-1	10	3	5	0	16	-2.5101	2.85714	0	45	40	27	105	81	41	14	1	10	10	0	0	0	0	0	0	0	0	0	0	0	1
3-04-CT	50	120	1	96.72	95.62	99.05	101	28	0	0	174	0	16	50	1	13	3	6	3	14	-5.39888	2.57143	0	45	29	27	95	71	33	23	4	22	18	0	1	0	0	0	1	1	0	1	0	1	1
3-06-CB	36	30	1	115.2	118.9	109.25	125	34	0	0	81	0	0	29	1	5	3	3	1	15	-0.994118	2.35714	0	45	42	38	101	69	40	27	5	5	0	0	0	0	0	0	0	0	0	0	0	0	0
3-08-AO	34	5	2	109.04	111.14	105.85	125	33	0	0	101	1	0	#NULL!	1	10	4	5	2	14	-2.3125	2.57143	0	45	42	38	114	78	44	23	1	18	17	0	0	0	0	0	0	1	0	0	0	0	0
3-09-GM	51	#NULL!	#NULL!	#NULL!	#NULL!	#NULL!	#NULL!	#NULL!	#NULL!	#NULL!	#NULL!	#NULL!	#NULL!	24	1	26	2	6	0	16	#NULL!	#NULL!	0	0	#NULL!	#NULL!	#NULL!	#NULL!	#NULL!	23	5	33	29	1	1	1	1	0	1	1	1	1	0	#NULL!	1
3-12-FV	53	30	1	116.74	120.84	110.1	84	17	0	0	135	3	0	45	1	4	#NULL!	6	2	23	-13.9487	5.78571	0	45	25	14	102	81	29	23	6	25	19	0	1	0	0	0	0	0	0	1	0	0	0
3-14-MB	40	60	1	90.56	87.86	95.65	117	34	0	0	74	0	0	39	1	2	2	6	0	16	7.2	1.6	0	44	41	32	102	68	48	19	7	32	24	0	0	0	0	0	0	0	0	0	0	1	0
3-18-ES	30	40	1	112.12	115.02	107.55	125	27	0	0	66	0	0	25	1	5	4	5	0	16	12.6039	3.85714	0	44	44	37	81	73	51	24	5	87	82	0	0	0	0	0	0	0	0	0	0	0	1
3-21-CB	49	45	1	116.74	120.84	110.1	123	33	0	0	86	0	0	#NULL!	1	11	2	6	0	16	5.17752	1.92857	0	45	43	35	85	72	42	22	6	25	19	0	0	0	0	0	1	1	0	0	0	#NULL!	#NULL!
3-22-PB	59	40	1	110.58	113.08	106.7	124	43	2	0	70	0	0	#NULL!	-1	8	4	6	0	18	-1.4977	3.5	0	45	44	35	120	85	46	24	5	59	53	0	0	0	0	0	1	1	0	0	0	1	0
3-27-MC	41	45	1	110.58	113.08	106.7	124	23	0	0	73	1	0	#NULL!	1	10	1	6	0	15	-8.4218	5.57143	0	45	44	35	132	79	41	17	4	71	67	0	0	0	0	0	0	0	0	0	0	0	1
3-28-MB	49	30	1	110.58	113.08	106.7	108	41	0	0	66	0	0	#NULL!	1	17	3	4	0	16	4.37306	#NULL!	0	45	41	22	111	70	45	17	1	11	10	0	0	0	0	0	0	0	0	0	0	0	0
3-31-GR	50	45	1	109.04	111.14	105.85	132	35	0	0	60	0	0	40	-1	3	0	4	0	20	-3.50282	3.57143	0	45	45	42	92	73	35	25	0	9	9	0	0	0	0	0	0	1	0	0	0	0	0
3-32-SG	34	90	1	121.36	126.66	112.65	111	21	0	0	41	0	0	#NULL!	1	0	4	4	0	16	15.5652	2.57143	0	45	27	39	120	87	66	26	0	0	0	0	0	0	0	0	0	0	0	0	0	0	0
3-33-CL	54	5	1	107.5	109.2	105	107	60	0	0	120	0	0	49	1	12	2	6	0	16	-10.2956	6.21429	0	45	32	30	80	67	24	24	0	#NULL!	0	1	1	0	0	1	1	0	1	1	0	0	0
3-34-NP	46	90	1	105.96	107.26	104.15	125	27	0	0	66	0	0	34	1	13	4	5	0	14	-4.51934	3	0	45	43	37	94	75	35	24	1	6	5	0	0	0	0	0	0	0	0	0	0	0	1
3-37-AP	45	60	1	109.04	111.14	105.85	134	30	0	0	55	0	0	52	1	6	4	4	0	20	8.64286	6.92857	0	45	45	44	116	96	59	22	1	13	12	0	0	0	0	0	0	0	0	0	0	0	0
3-41-DC	42	2	#NULL!	105.96	107.26	104.15	114	28	0	0	48	0	0	55	1	3	0	6	0	13	1.44022	4.21429	0	45	45	24	101	83	47	18	5	22	17	0	0	0	0	0	0	0	0	0	0	0	0
3-46-CV	37	10	1	112.12	115.02	107.55	123	23	0	0	47	0	0	52	1	12	4	5	0	17	11.7633	2.35714	0	45	43	35	86	83	54	27	1	13	13	0	0	0	0	0	1	1	0	0	0	#NULL!	1
3-47-TA	22	60	3	105.96	107.26	104.15	135	15	0	1	34	0	0	46	-1	1	1	5	0	15	-2.56	4.71429	0	45	45	45	132	93	52	29	0	4	4	0	0	0	0	0	0	1	0	0	0	#NULL!	1
3-49-JC	57	60	1	115.2	118.9	109.25	126	25	0	0	51	0	0	46	1	22	1	5	#NULL!	53	2.60563	3.21429	0	45	42	39	112	89	50	26	4	67	63	1	1	0	0	0	0	1	0	1	0	0	1
3-53-JC	22	15	1	104.42	105.32	103.3	130	28	0	0	40	0	0	42	1	1	3	5	0	15	9.93886	2.78571	0	45	43	42	131	98	66	17	1	5	4	0	0	0	0	0	0	0	0	0	0	0	0
3-57-NJ	24	#NULL!	#NULL!	#NULL!	#NULL!	#NULL!	#NULL!	#NULL!	#NULL!	#NULL!	#NULL!	#NULL!	#NULL!	25	1	6	1	5	0	14	#NULL!	#NULL!	0	#NULL!	#NULL!	#NULL!	#NULL!	#NULL!	#NULL!	20	1	15	14	0	0	0	0	0	0	0	0	0	0	1	1
3-58-JG	62	60	#NULL!	#NULL!	#NULL!	#NULL!	#NULL!	#NULL!	#NULL!	#NULL!	#NULL!	#NULL!	#NULL!	#NULL!	-1	4	1	6	#NULL!	12	#NULL!	#NULL!	0	#NULL!	#NULL!	#NULL!	#NULL!	#NULL!	#NULL!	14	0	#NULL!	0	0	0	0	0	0	0	1	0	0	0	0	0
3-61-CC	50	30	1	107.5	109.2	105	127	30	1	0	70	0	0	41	1	2	3	6	0	20	2.05213	4.07143	0	45	44	38	117	82	48	18	6	38	33	0	0	0	0	0	0	0	0	0	0	0	0
3-63-JB	61	60	1	107.5	109.2	105	112	39	1	0	95	2	0	60	-1	0	4	6	0	14	-0.436709	2.58065	0	45	40	27	93	53	31	22	19	53	34	0	0	0	0	0	0	0	0	0	0	0	0
1-01-PJ	34	10	1	113.66	116.96	108.4	113	27	0	0	16	2	0	#NULL!	1	8	2	9	0	17	0.62	4.14286	1	45	36	32	118	82	49	28	1	8	8	1	0	0	0	0	1	0	0	0	0	0	1
1-08-FI	33	40	1	110.58	113.08	106.7	66	32	0	0	64	0	0	24	1	14	4	10	3	18	-5.17157	2.35714	1	45	21	#NULL!	115	89	45	23	7	5	-2	0	1	0	0	0	0	0	0	1	1	0	0
1-10-SE	52	60	1	115.2	118.9	109.25	121	30	0	0	71	0	0	#NULL!	1	4	1	8	0	13	5.54028	2.5	1	45	41	35	114	85	52	15	6	2	-3	0	0	0	0	0	0	0	0	0	0	0	0
1-11-TM	37	40	0	102.88	103.38	102.45	120	53	2	0	117	1	0	47	1	1	4	7	0	18	1.69697	2.64286	1	45	44	31	95	70	42	27	6	5	-1	0	0	0	0	0	0	0	0	0	0	0	0
1-27-GE	37	30	2	116.74	120.84	110.1	118	29	0	0	45	0	0	19	1	1	3	9	3	13	-5.52406	1.14286	1	45	41	32	100	87	41	27	12	56	44	1	0	0	0	0	0	0	0	0	0	0	0
1-28-BG	67	105	1	102.88	103.38	102.45	92	60	0	0	133	0	0	#NULL!	1	7	2	7	0	18	10.9837	4.88235	1	45	21	26	63	48	36	25	11	69	58	0	1	0	0	0	0	0	0	1	0	0	1
1-29-LC	51	10	1	104.42	105.32	103.3	108	33	0	0	101	0	0	54	1	4	1	10	0	22	1	6.64286	1	45	35	28	88	92	44	23	7	52	45	0	0	1	0	0	0	0	0	1	0	1	1
1-31-PC	41	15	2	118.28	122.78	110.95	120	23	0	0	92	0	0	#NULL!	1	5	4	9	3	14	-9.39437	3.71429	1	45	43	32	120	93	43	0	10	23	13	0	1	0	0	0	0	0	0	1	0	0	1
1-33-BG	38	30	1	107.5	109.2	105	115	28	0	0	66	0	0	56	-1	3	3	8	2	17	12.2834	4.07143	1	45	43	27	96	91	59	23	7	92	85	0	0	0	0	0	0	0	0	0	0	0	0
1-34-GJ	58	50	1	110.58	113.08	106.7	119	33	1	0	95	0	0	31	-1	40	#NULL!	10	0	14	-14.4798	7.64286	1	45	42	32	96	65	22	28	9	28	20	0	1	1	0	0	0	0	0	1	0	0	0
1-38-GJ	52	35	1	113.66	116.96	108.4	127	33	0	0	62	0	0	45	-1	5	1	10	3	14	-9.37864	5.05263	1	45	44	38	100	94	37	11	8	38	30	0	0	0	0	0	1	0	0	0	0	0	0
1-39-EE	49	25	1	110.58	113.08	106.7	129	34	0	0	77	3	1	42	1	2	#NULL!	7	0	15	5.32787	1.21429	1	44	44	41	132	100	60	19	26	32	5	1	1	0	0	0	0	1	0	1	0	0	0
1-41-VJ	56	770	1	98.26	97.56	99.9	124	35	0	0	166	0	8	44	-1	0	1	7	0	14	3.04965	1.42857	1	45	41	38	69	60	33	26	8	48	41	0	0	0	0	0	0	0	0	0	0	0	0
1-44-MV	44	60	1	109.04	111.14	105.85	107	45	0	0	116	1	0	57	1	19	3	8	1	18	-20.4675	2.21429	1	45	43	19	96	73	21	23	6	63	57	1	0	0	0	1	0	0	1	0	0	0	0
1-46-LS	38	45	2	99.8	99.5	100.75	115	31	0	0	248	1	1	35	1	4	3	7	1	16	-3.29936	1.57143	1	45	43	27	96	61	34	25	8	101	93	0	0	0	0	0	0	0	0	0	0	0	0
1-47-BJ	55	15	1	112.12	115.02	107.55	123	28	0	0	74	0	0	70	-1	20	2	7	0	25	2.21905	1.5	1	45	43	35	116	82	48	28	10	3	-7	0	0	0	0	0	0	0	0	0	0	0	0
1-51-VJ	60	5	1	115.2	118.9	109.25	118	32	0	0	39	0	0	36	-1	10	4	9	3	15	#NULL!	1.78571	1	45	42	31	#NULL!	#NULL!	#NULL!	23	7	0	0	1	0	0	0	0	0	0	0	0	0	0	0
1-52-MP	43	10	1	118.28	122.78	110.95	133	23	1	0	39	0	0	#NULL!	-1	0	2	7	3	11	-1.91979	1.07143	1	45	44	44	112	75	43	28	7	26	19	1	0	0	0	0	0	0	0	0	0	0	0
1-54-UG	40	7	1	99.8	99.5	100.75	113	43	0	0	154	0	0	47	-1	0	0	9	0	9	-7.51786	1.07143	1	44	40	29	93	75	34	24	2	27	24	1	0	1	1	0	1	0	1	1	0	0	1
1-57-BP	52	2880	2	79.78	74.28	89.7	112	32	0	0	197	0	0	37	-1	0	0	9	0	16	-3.64789	3	1	45	40	27	74	56	26	19	6	21	15	0	0	0	0	0	0	0	0	0	0	0	0
1-58-DM	55	10	2	113.66	116.96	108.4	117	26	0	0	73	2	0	39	1	6	3	7	0	18	-24.1872	1.07143	1	45	34	38	120	87	24	8	7	61	54	1	1	0	0	0	0	1	0	1	0	0	1
1-61-MS	37	5	1	113.66	116.96	108.4	120	25	1	0	48	0	0	54	1	3	2	7	0	11	-9.54589	5.64286	1	45	40	35	110	97	42	10	0	0	0	0	0	0	0	0	0	0	0	0	0	0	0
1-64-VF	31	20	1	110.58	113.08	106.7	134	31	0	0	58	0	0	34	-1	2	4	7	0	17	4.38095	4.85714	1	45	45	44	104	64	44	24	6	53	47	0	0	0	0	0	0	0	0	0	0	0	0
1-74-PN	45	5	1	102.88	103.38	102.45	107	42	0	0	90	0	0	41	1	2	2	7	0	18	1.03049	1.67857	1	45	31	31	87	65	36	24	5	54	49	0	0	0	0	0	0	0	0	0	0	0	0
1-77-RC	45	5	2	99.8	99.5	100.75	103	43	0	0	95	0	3	79	1	18	2	10	0	16	-5.72477	6.78571	1	44	30	29	114	92	43	20	6	30	24	0	0	0	0	0	0	0	0	0	0	1	1
1-79-PE	41	15	1	101.34	101.44	101.6	119	32	0	0	100	0	0	38	1	16	4	8	3	15	-2.97403	2.46667	1	45	40	34	86	68	35	29	7	19	12	1	0	0	0	0	0	0	0	0	0	0	1
1-80-MA	67	270	3	95.18	93.68	98.2	105	34	1	0	205	1	1	54	1	1	1	7	0	22	-1.86207	7.14286	1	45	30	30	72	61	29	23	5	25	20	0	0	0	0	0	0	0	0	0	0	0	0
3-05-JP	35	15	1	115.2	118.9	109.25	127	24	1	0	42	0	0	51	-1	12	4	8	1	17	1.04865	2.78571	1	45	43	39	108	77	46	31	6	28	22	0	0	0	0	0	0	0	0	0	0	0	0
3-07-SS	38	30	1	112.12	115.02	107.55	126	37	0	0	93	0	0	27	-1	8	4	8	0	16	-2.91617	6.5	1	45	43	38	101	66	37	22	5	19	14	0	0	0	0	0	0	0	0	0	0	0	1
3-11-VB	51	#NULL!	1	109.04	111.14	105.85	113	23	0	0	57	0	0	62	1	2	4	7	0	15	-9.07359	5.64286	1	45	44	24	120	99	43	21	7	34	28	1	0	0	0	0	0	0	0	0	0	0	0
3-15-SP	43	30	1	102.88	103.38	102.45	113	26	0	0	75	0	0	45	1	17	3	7	0	16	6.53254	3.14286	1	45	41	27	96	73	48	28	8	55	47	0	1	0	0	0	0	0	0	1	0	#NULL!	#NULL!
3-16-CG	52	10	1	113.66	116.96	108.4	123	15	0	1	72	0	3	55	1	3	0	8	0	15	-4.42553	2	1	45	42	36	108	68	35	17	5	521	516	0	0	0	0	0	0	0	0	0	0	0	0
3-17-JP	49	125	1	109.04	111.14	105.85	116	52	0	0	111	2	0	47	-1	8	3	8	0	15	-5.44041	2.92857	1	45	40	31	101	80	37	23	5	96	90	1	0	1	0	1	1	1	1	1	0	1	0
3-19-GV	46	30	1	116.74	120.84	110.1	112	33	0	0	75	1	0	36	1	0	4	7	0	13	7.8534	2.21429	1	45	37	30	105	74	49	21	0	20	20	0	0	0	0	0	0	1	0	0	0	#NULL!	1
3-20-DS	51	60	1	109.04	111.14	105.85	114	39	0	0	113	1	0	16	-1	10	1	7	0	17	-1.67179	2.85714	1	45	40	29	104	79	41	22	5	34	29	0	0	0	0	0	0	1	0	0	0	0	0
3-23-YA	48	40	3	102.88	103.38	102.45	122	34	0	0	122	1	0	#NULL!	-1	8	1	9	3	6	-6.80423	3.57143	1	45	41	36	108	69	33	0	6	29	22	0	0	0	0	0	1	1	0	0	1	0	1
3-24-MM	57	35	1	85.94	82.04	93.1	120	25	1	0	83	1	0	69	1	12	1	8	0	17	-2.83333	2.71429	1	45	38	37	90	66	33	24	6	41	35	0	0	0	0	0	1	1	0	0	0	0	0
3-25-DD	46	60	3	89.02	85.92	94.8	112	53	0	0	100	0	5	#NULL!	-1	17	3	9	0	24	14	3.28571	1	45	33	34	76	59	45	26	5	27	22	1	1	0	0	0	0	0	0	1	0	0	1
3-29-JG	61	45	1	104.42	105.32	103.3	100	37	0	0	94	0	0	#NULL!	-1	10	1	8	0	13	1.13873	8.85714	1	45	28	27	94	67	38	25	6	40	35	0	0	0	0	0	0	1	0	0	0	0	0
3-30-BJ	62	120	#NULL!	118.28	122.78	110.95	108	53	0	0	104	0	0	48	-1	4	4	8	0	12	-11.5943	2.07143	1	45	40	23	103	60	24	21	5	39	33	0	0	0	0	0	0	1	0	0	0	0	0
3-35-MS	53	45	1	116.74	120.84	110.1	125	31	0	0	63	0	0	54	1	7	1	7	0	16	-3.72159	4.64286	1	45	43	37	95	69	34	27	8	63	55	0	0	0	0	0	0	0	0	0	0	0	0
3-36-BB	38	60	1	99.8	99.5	100.75	118	22	1	0	56	0	0	42	1	9	1	8	0	16	-6.05882	2.92857	1	45	45	28	90	63	31	8	7	42	35	0	0	0	0	0	0	1	0	0	0	0	0
3-42-ML	55	60	1	107.5	109.2	105	106	45	0	0	90	1	0	#NULL!	1	6	2	8	2	15	11.0185	4.07143	1	45	36	25	102	102	60	20	0	44	44	0	0	0	0	0	0	0	0	0	0	0	0
3-43-CO	42	#NULL!	#NULL!	#NULL!	#NULL!	#NULL!	#NULL!	#NULL!	#NULL!	#NULL!	#NULL!	#NULL!	#NULL!	#NULL!	-1	6	3	8	0	9	#NULL!	#NULL!	1	#NULL!	#NULL!	#NULL!	#NULL!	#NULL!	#NULL!	0	6	30	25	0	0	0	0	0	1	0	0	0	0	0	0
3-44-NC	41	60	1	110.58	113.08	106.7	119	29	0	0	60	0	0	66	-1	2	3	9	1	17	0.845	6.64286	1	43	40	36	113	87	50	0	6	69	63	0	0	0	0	0	0	0	0	0	0	1	0
3-45-MV	55	60	1	113.66	116.96	108.4	115	37	0	0	99	2	0	47	1	3	2	10	#NULL!	19	6.45806	3.875	1	45	40	30	88	55	38	19	0	25	25	1	1	0	1	0	0	1	1	1	0	0	0
3-52-JD	46	60	1	85.94	82.04	93.1	#NULL!	54	0	0	118	1	0	52	-1	8	#NULL!	9	#NULL!	15	0.430769	7.21429	1	44	#NULL!	#NULL!	68	50	27	20	0	#NULL!	0	0	0	0	0	0	0	0	0	0	0	0	1
3-59-PC	46	#NULL!	1	102.88	103.38	102.45	112	37	0	0	77	1	0	54	1	2	#NULL!	7	0	19	-6	3.71429	1	45	39	28	112	76	37	22	6	35	29	0	0	0	0	0	0	0	0	0	0	0	0
3-60-MR	46	30	1	104.42	105.32	103.3	118	22	0	0	73	1	0	61	1	9	#NULL!	7	0	15	-2.23039	4.28571	1	45	40	33	113	79	42	12	5	40	35	1	0	0	0	1	1	0	1	0	0	0	0
3-62-JD	31	5	1	92.1	89.8	96.5	0	45	0	0	85	0	0	#NULL!	-1	2	1	9	#NULL!	15	-6.7006	11.2143	1	40	#NULL!	25	102	65	33	22	0	125	125	0	0	0	0	0	0	0	0	0	0	1	0
3-67-PV	52	10	1	76.7	70.4	88	109	30	1	0	120	0	0	57	-1	9	1	10	1	14	15.441	8	1	45	36	28	89	60	49	2	11	79	69	1	1	0	0	1	0	1	1	1	0	0	0
3-68-MC	62	1800	1	118.28	122.78	110.95	95	30	1	0	45	0	0	#NULL!	1	9	0	8	0	12	-3.90233	3.35714	1	45	39	11	113	90	44	29	5	32	27	0	0	0	0	0	0	1	0	0	0	0	0
3-90-PM	50	5	1	107.5	109.2	105	121	57	0	0	80	0	0	53	-1	2	3	7	0	17	3.87634	6.14286	1	45	43	33	101	73	44	22	0	57	57	1	1	0	0	1	0	0	1	1	0	0	0
